# Supplementary material for: Development of a point-of-care-device for fast detection of periodontal pathogens
Source: BMC Oral Health. 2015 Dec 24;15:165. doi: 10.1186/s12903-015-0155-y (PMC4690268; doi:10.1186/s12903-015-0155-y)
Supplement: Additional file 1: Table S1. — Organisms and cultivation conditions. (XLSX 11 kb) [file 12903_2015_155_MOESM1_ESM.xlsx]

## Sheet: Tabelle1
Table S1 Organisms and cultivation conditions
Organism	Collection no.	Cultivation conditionsa
Fusobacterium periodonticum	ATCC 33693	BHI medium (215), anaerobic, 37°C
Prevotella intermedia	ATCC 25611	PYG medium (104), anaerobic, 37°C
Treponema denticola	ATCC 35405	Treponema denticola medium (909), anaerobic 37°C
Campylobacter rectus	ATCC 33238	Campylobacter rectus medium (338)
Parvimonas micra	ATCC 33270	PYG medium (104), anaerobic, 37°C
Eubacterium nodatum	ATCC 33099	Wilkins-Chalgren Broth (339), anaerobic, 37°C
Capnocytophaga gingivalis	ATCC 33624	Capnocytophaga medium (340) anaerobic, 37°C
Porphyromonas gingivalis	ATCC 33277	BHI medium (215) + 5 µg/ml hemin and 0.5 µg/ml Vitamin K1, anaerobic, 37°C
Eikenella corrodens	ATCC 23834	BHI medium (215), microaerophilic, 37°C
Aggregatibacter actinomycetemcomitans	ATCC 33384	LB medium (381), aerobic, 37°C
amedia formulations can be found on the DSMZ media list according to the number given in brackets: http://www.dsmz.de/?id=441
