# Supplementary material for: Development of a point-of-care-device for fast detection of periodontal pathogens
Source: BMC Oral Health. 2015 Dec 24;15:165. doi: 10.1186/s12903-015-0155-y (PMC4690268; doi:10.1186/s12903-015-0155-y)
Supplement: Additional file 3: Table S3. — Crossing points (CP) corresponding to Fig. 5 (XLSX 10 kb) [file 12903_2015_155_MOESM3_ESM.xlsx]

## Sheet: Tabelle1
Table S3 Crossing points (CP) corresponding to Fig. 5
Sample	CP (1 month)	CP (4 months)
1	14.39	13.25
2	13.97	12.45
3	14.89	13.39
4	12.98	12.62
5	19.89	17.8
6	14.98	17.68
7	14.61	17.93
8	14.86	25.58
9	-	-
10	-	-
11	13.44
